# Supplementary material for: Large Unstained Cells (LUC): A Novel Predictor of CDK4/6 Inhibitor Outcomes in HR+ HER2-Negative Metastatic Breast Cancer
Source: J Clin Med. 2024 Dec 31;14(1):173. doi: 10.3390/jcm14010173 (PMC11722146; doi:10.3390/jcm14010173)
Supplement: Supplementary file 1 [file jcm-14-00173-s001.zip]

Archive with 2 entries (2 files):
- 10-Supplementary Table S2.pdf
- 9-Supplementary Table S1.pdf
